# Supplementary material for: ﻿Description of Naviculavanseea sp. nov. (Naviculales, Naviculaceae), a new species of diatom from the highly alkaline Lake Van (Republic of Türkiye) with complete characterisation of its organellar genomes and multigene phylogeny
Source: PhytoKeys. 2024 Apr 8;241:27–48. doi: 10.3897/phytokeys.241.118903 (PMC11019260; doi:10.3897/phytokeys.241.118903)
Supplement: XML Treatment for Navicula vanseea [file phytokeys.241.118903-treatment1.xml]

<!DOCTYPE tp:taxon-treatment
  PUBLIC "-//TaxonX//DTD Taxonomic Treatment Publishing DTD v0 20100105//EN" "tax-treatment-NSO.dtd">
<tp:taxon-treatment xmlns:tp="http://www.plazi.org/taxpub"><tp:treatment-meta><kwd-group><label>Taxon classification</label><kwd>
                <named-content content-type="kingdom">Plantae</named-content>
              </kwd><kwd>
                <named-content content-type="order">Naviculales</named-content>
              </kwd><kwd>
                <named-content content-type="family">Naviculaceae</named-content>
              </kwd></kwd-group><mixed-citation publication-type="journal"><person-group><name><surname>Yılmaz</surname><given-names>Elif</given-names></name><name><surname>Mann</surname><given-names>David G.</given-names></name><name><surname>Gastineau</surname><given-names>Romain</given-names></name><name><surname>Trobajo</surname><given-names>Rosa</given-names></name><name><surname>Solak</surname><given-names>Cüneyt Nadir</given-names></name><name><surname>Górecka</surname><given-names>Ewa</given-names></name><name><surname>Turmel</surname><given-names>Monique</given-names></name><name><surname>Lemieux</surname><given-names>Claude</given-names></name><name><surname>Ertorun</surname><given-names>Nesil</given-names></name><name><surname>Witkowski</surname><given-names>Andrzej</given-names></name></person-group><article-title>﻿Description of <italic><tp:taxon-name><tp:taxon-name-part taxon-name-part-type="genus" reg="Navicula">Navicula</tp:taxon-name-part><tp:taxon-name-part taxon-name-part-type="species" reg="vanseea">vanseea</tp:taxon-name-part></tp:taxon-name></italic> sp. nov. (<tp:taxon-name><tp:taxon-name-part taxon-name-part-type="order">Naviculales</tp:taxon-name-part></tp:taxon-name>, <tp:taxon-name><tp:taxon-name-part taxon-name-part-type="family">Naviculaceae</tp:taxon-name-part></tp:taxon-name>), a new species of diatom from the highly alkaline Lake Van (Republic of Türkiye) with complete characterisation of its organellar genomes and multigene phylogeny</article-title><source>PhytoKeys</source><day>08</day><month>04</month><year>2024</year><volume>241</volume><fpage>27</fpage><lpage>48</lpage><pub-id pub-id-type="doi">10.3897/phytokeys.241.118903</pub-id></mixed-citation></tp:treatment-meta><tp:nomenclature><label>﻿</label><tp:taxon-name>
              <object-id xmlns:xlink="http://www.w3.org/1999/xlink" content-type="arpha" xlink:type="simple">915AD59D-E312-50A1-B37D-AA72AC865D3D</object-id>
              <tp:taxon-name-part taxon-name-part-type="genus" reg="Navicula">Navicula</tp:taxon-name-part>
              <tp:taxon-name-part taxon-name-part-type="species" reg="vanseea">vanseea</tp:taxon-name-part>
            </tp:taxon-name><tp:taxon-authority>Yilmaz, Gastineau, Solak &amp; Witkowski</tp:taxon-authority><tp:taxon-status xmlns:xlink="http://www.w3.org/1999/xlink" xlink:type="simple">sp. nov.</tp:taxon-status><xref ref-type="fig" rid="F2">Figs 2</xref><xref ref-type="fig" rid="F3">, 3</xref><xref ref-type="fig" rid="F4">, 4</xref></tp:nomenclature><tp:treatment-sec sec-type="type material" id="SECID0E2JAE"><title>Type material.</title><p><bold><italic>Holotype</italic></bold>: Slide number SZCZEY2172 in the collection of Andrzej Witkowski at the University of Szczecin, Poland. Valves representing the holotype population are illustrated in Fig. <xref ref-type="fig" rid="F2">2L</xref>.</p><fig id="F2" position="float" orientation="portrait"><object-id xmlns:xlink="http://www.w3.org/1999/xlink" content-type="doi" xlink:type="simple">10.3897/phytokeys.241.118903.figure2</object-id><object-id xmlns:xlink="http://www.w3.org/1999/xlink" content-type="zenodo_dep_id" xlink:type="simple">10952166</object-id><object-id xmlns:xlink="http://www.w3.org/1999/xlink" content-type="arpha" xlink:type="simple">2F898F11-49DE-5DA9-B34F-EFC675D3021B</object-id><label>Figure 2.</label><caption><p><italic><tp:taxon-name><tp:taxon-name-part taxon-name-part-type="genus" reg="Navicula">Navicula</tp:taxon-name-part><tp:taxon-name-part taxon-name-part-type="species" reg="vanseea">vanseea</tp:taxon-name-part></tp:taxon-name></italic> sp. nov. <abbrev xmlns:xlink="http://www.w3.org/1999/xlink" xlink:title="Light Microscope" id="ABBRID0E4KAE" xlink:type="simple">LM</abbrev> micrographs <bold>A–H</bold><italic>in vivo</italic> pictures of <italic><tp:taxon-name><tp:taxon-name-part taxon-name-part-type="genus" reg="Navicula">Navicula</tp:taxon-name-part><tp:taxon-name-part taxon-name-part-type="species" reg="vanseea">vanseea</tp:taxon-name-part></tp:taxon-name></italic> sp. nov. SZCZEY2172 <bold>I</bold><abbrev xmlns:xlink="http://www.w3.org/1999/xlink" xlink:title="Light Microscope" id="ABBRID0ESLAE" xlink:type="simple">LM</abbrev> image of a cleaned valve from wild material <bold>J–P</bold> cleaned valves of <italic><tp:taxon-name><tp:taxon-name-part taxon-name-part-type="genus" reg="Navicula">Navicula</tp:taxon-name-part><tp:taxon-name-part taxon-name-part-type="species" reg="vanseea">vanseea</tp:taxon-name-part></tp:taxon-name></italic> sp. nov. SZCZEY2172 <bold>Q–Y</bold> cleaned valves of <italic><tp:taxon-name><tp:taxon-name-part taxon-name-part-type="genus" reg="Navicula">Navicula</tp:taxon-name-part><tp:taxon-name-part taxon-name-part-type="species" reg="vanseea">vanseea</tp:taxon-name-part></tp:taxon-name></italic> sp. nov. SZCZEY2262 Scale bar: 10 μm.</p></caption><graphic xmlns:xlink="http://www.w3.org/1999/xlink" xlink:href="phytokeys-241-027_article-118903__-g002.jpg" position="float" orientation="portrait" xlink:type="simple" id="oo_1020544.jpg"><uri content-type="original_file" xlink:type="simple">https://binary.pensoft.net/fig/1020544</uri></graphic></fig><p><bold><italic>Isotype</italic></bold>: Slide number TR_Erciş_Van_2021 deposited in Kütahya Dumlupınar University (Turkey).</p></tp:treatment-sec><tp:treatment-sec sec-type="Registration" id="SECID0EBNAE"><title>Registration.</title><p>
              <ext-link xmlns:xlink="http://www.w3.org/1999/xlink" xlink:href="http://phycobank.org/104542" ext-link-type="uri" xlink:type="simple">http://phycobank.org/104542</ext-link>
            </p></tp:treatment-sec><tp:treatment-sec sec-type="type locality" id="SECID0EMNAE"><title>Type locality.</title><p>Erciş Van, Türkiye (<named-content xmlns:xlink="http://www.w3.org/1999/xlink" content-type="dwc:verbatimCoordinates" xlink:type="simple"><named-content content-type="geo-json" specific-use="{&#34;type&#34;:&#34;Point&#34;,&#34;coordinates&#34;:[43.401682,38.9964788]}" id="NCID0EVNAE" xlink:type="simple">38°59'47.3"N 43°24'15.3"E</named-content></named-content>) collected by: Elif Yilmaz, 31 July 2021.</p></tp:treatment-sec><tp:treatment-sec sec-type="etymology" id="SECID0E1NAE"><title>Etymology.</title><p>The name given to the species refers to the German name of Lake Van (Vansee, the sea of Van) as it was used in the work of Legler and Krasske and is meant as a tribute to these authors and their work.</p></tp:treatment-sec><tp:treatment-sec sec-type="distribution" id="SECID0E6NAE"><title>Distribution and ecology.</title><p>The taxon was exclusively observed within benthic epilithic assemblages in Lake Van (salinity 21.4‰ and pH 9.5).</p></tp:treatment-sec><tp:treatment-sec sec-type="description" id="SECID0EEOAE"><title>Description.</title><p><bold><italic><abbrev xmlns:xlink="http://www.w3.org/1999/xlink" xlink:title="Light Microscope" id="ABBRID0ENOAE" xlink:type="simple">LM</abbrev></italic></bold> (Fig. <xref ref-type="fig" rid="F2">2A–Y</xref>) Valves: smaller specimens elliptic, tapering towards cuneately rounded apices, larger specimens linear-elliptic-lanceolate narrowly rounded, with narrowly rounded poles, which are occasionally slightly protracted (Fig. <xref ref-type="fig" rid="F2">2E, K, N</xref>). Valve dimensions (n = 39): length 11.0–28.0 μm, width 5.0–6.5 μm. Raphe filiform, straight. Central area small and rounded, axial area narrow. Striae strongly radiate, sometimes irregularly shortened around the central area, 12–13 in 10 μm, lineolae difficult to resolve in <abbrev xmlns:xlink="http://www.w3.org/1999/xlink" xlink:title="Light Microscope" id="ABBRID0E1OAE" xlink:type="simple">LM</abbrev>, ca. 50 in 10 μm.</p><p><bold><italic>SEM External valve surface</italic></bold> (Figs <xref ref-type="fig" rid="F3">3A–D</xref>, <xref ref-type="fig" rid="F4">4D–F</xref>): Valve surface flat (Fig. <xref ref-type="fig" rid="F3">3G, H</xref>), areolae apically elongated (Figs <xref ref-type="fig" rid="F3">3B–D</xref>, <xref ref-type="fig" rid="F4">4B</xref>). Raphe sternum slightly elevated above the valve face level (Fig. <xref ref-type="fig" rid="F4">4G</xref>). Axial area very narrow, central area very slightly expanded, small, asymmetric (Figs <xref ref-type="fig" rid="F3">3B</xref>, <xref ref-type="fig" rid="F4">4A, B</xref>). Proximal raphe endings drop-like, slightly deflected unilaterally (Fig. <xref ref-type="fig" rid="F4">4B</xref>). Distal raphe endings strongly hooked in the same direction (Fig. <xref ref-type="fig" rid="F3">3C, D</xref>, which are the two ends of the same valve and Fig. <xref ref-type="fig" rid="F4">4A</xref>).</p><fig id="F3" position="float" orientation="portrait"><object-id xmlns:xlink="http://www.w3.org/1999/xlink" content-type="doi" xlink:type="simple">10.3897/phytokeys.241.118903.figure3</object-id><object-id xmlns:xlink="http://www.w3.org/1999/xlink" content-type="zenodo_dep_id" xlink:type="simple">10952168</object-id><object-id xmlns:xlink="http://www.w3.org/1999/xlink" content-type="arpha" xlink:type="simple">5A24220E-6BE4-5908-9855-0C13E2CD06C6</object-id><label>Figure 3.</label><caption><p>SEM micrographs of <italic><tp:taxon-name><tp:taxon-name-part taxon-name-part-type="genus" reg="Navicula">Navicula</tp:taxon-name-part><tp:taxon-name-part taxon-name-part-type="species" reg="vanseea">vanseea</tp:taxon-name-part></tp:taxon-name></italic> sp. nov. SZCZEY2172 <bold>A</bold> external view of the entire valve <bold>B</bold> details of central area showing simple, slightly drop-shaped proximal raphe endings and shortened striae <bold>C, D</bold> details of the two apices of a single valve showing the terminal fissures <bold>E</bold> internal view of the entire valve <bold>F</bold> details of central area showing filiform proximal raphe endings in a fusiform expansion of the raphe-sternum <bold>G, H</bold> details of apices showing well-developed helictoglossae showing two isolated lineolae (white arrows). Scale bars: 10 μm (<bold>A, E</bold>); 3 μm (<bold>B–D, F–H</bold>).</p></caption><graphic xmlns:xlink="http://www.w3.org/1999/xlink" xlink:href="phytokeys-241-027_article-118903__-g003.jpg" position="float" orientation="portrait" xlink:type="simple" id="oo_1020545.jpg"><uri content-type="original_file" xlink:type="simple">https://binary.pensoft.net/fig/1020545</uri></graphic></fig><fig id="F4" position="float" orientation="portrait"><object-id xmlns:xlink="http://www.w3.org/1999/xlink" content-type="doi" xlink:type="simple">10.3897/phytokeys.241.118903.figure4</object-id><object-id xmlns:xlink="http://www.w3.org/1999/xlink" content-type="zenodo_dep_id" xlink:type="simple">10952170</object-id><object-id xmlns:xlink="http://www.w3.org/1999/xlink" content-type="arpha" xlink:type="simple">A7339DB3-0711-58F1-8894-8A81534E3103</object-id><label>Figure 4.</label><caption><p>SEM micrographs of <italic><tp:taxon-name><tp:taxon-name-part taxon-name-part-type="genus" reg="Navicula">Navicula</tp:taxon-name-part><tp:taxon-name-part taxon-name-part-type="species" reg="vanseea">vanseea</tp:taxon-name-part></tp:taxon-name></italic> sp. nov. SZCZEY2262 <bold>A</bold> external view of the entire valve <bold>B</bold> details of central area showing simple proximal raphe endings and shortened striae <bold>C</bold> details of apex showing the terminal fissure <bold>D, E</bold> internal view of two entire valves, showing the central area and filiform proximal raphe endings <bold>F</bold> details of apex showing well-developed helictoglossae <bold>G, H</bold> girdle view of valves showing continuous areolation on mantle and two isolated lineolae (white arrows). Scale bars: 5 μm (<bold>A, D, E, G, H</bold>); 3 μm (<bold>B, C, F</bold>).</p></caption><graphic xmlns:xlink="http://www.w3.org/1999/xlink" xlink:href="phytokeys-241-027_article-118903__-g004.jpg" position="float" orientation="portrait" xlink:type="simple" id="oo_1020546.jpg"><uri content-type="original_file" xlink:type="simple">https://binary.pensoft.net/fig/1020546</uri></graphic></fig><p><bold><italic>SEM Internal valve surface</italic></bold> (Figs <xref ref-type="fig" rid="F3">3E–H</xref>, <xref ref-type="fig" rid="F4">4D–F</xref>): valve surface slightly arched with transapical striae positioned in relatively deep grooves, bordered by virgae that become thicker towards to the centre of the valve (Figs <xref ref-type="fig" rid="F3">3H</xref>, <xref ref-type="fig" rid="F4">4D, F</xref>). Central area asymmetric, usually only slightly expanded (Figs <xref ref-type="fig" rid="F3">3E, F</xref>, <xref ref-type="fig" rid="F4">4F</xref>), but sometimes more strongly (Fig. <xref ref-type="fig" rid="F4">4D</xref>). The internal lineolae openings are slit-like (Fig. <xref ref-type="fig" rid="F3">3F–H</xref>), narrower than the vimines. Lineolae occluded by hymens (Fig. <xref ref-type="fig" rid="F4">4F</xref>); two isolated lineolae are present at the valve apex. Raphe sternum slightly widened at the centre to form a fusiform ridge enclosing the central raphe endings, which are simple, straight and separated (Figs <xref ref-type="fig" rid="F3">3F</xref>, <xref ref-type="fig" rid="F4">4F</xref>). Distally, the raphe terminates in well-developed helictoglossae (Figs <xref ref-type="fig" rid="F3">3G, H</xref>).</p></tp:treatment-sec></tp:taxon-treatment>
